# Supplementary material for: Comparative Effectiveness and Safety of Denosumab Versus Bisphosphonates in Elderly Patients with Cancer Bone Metastases: A Target Trial Emulation Study
Source: Life (Basel). 2026 Feb 17;16(2):346. doi: 10.3390/life16020346 (PMC12941719; doi:10.3390/life16020346)
Supplement: Supplementary file 1 [file life-16-00346-s001.zip]

Archive with 1 entries (1 files):
- life-4144190-supplementary.pdf
